# Supplementary material for: Immunohistochemical and Molecular Investigations Show Alteration in the Inflammatory Profile of Multiple System Atrophy Brain
Source: J Neuropathol Exp Neurol. 2018 Apr 23;77(7):598–607. doi: 10.1093/jnen/nly035 (PMC6005028; doi:10.1093/jnen/nly035)
Supplement: Supplementary Data [file nly035_supp.zip]

Archive with 5 entries (5 files):
- Supplementary figure 1.jpg
- Supplementary figure 2.jpg
- Supplementary Table 1.doc
- Supplementary Table 2.doc
- Supplementary Table 3.doc
